# Supplementary material for: Coverage and Drivers of Vaccinations in Patients with Autoimmune Rheumatic Diseases: An Italian Multicentric Study
Source: Vaccines (Basel). 2025 Dec 6;13(12):1229. doi: 10.3390/vaccines13121229 (PMC12737605; doi:10.3390/vaccines13121229)
Supplement: Supplementary file 1 [file vaccines-13-01229-s001.zip]

Archive with 3 entries (2 files):
- Suppl files.pdf
- __MACOSX/
- __MACOSX/._Suppl files.docx
